# Supplementary material for: Perceived Stress, Well-Being, and Academic Performance of University Students During the First COVID-19 Lockdown: A Study of Portuguese, Spanish, and Brazilian Students
Source: Healthcare (Basel). 2025 Feb 10;13(4):371. doi: 10.3390/healthcare13040371 (PMC11855475; doi:10.3390/healthcare13040371)
Supplement: Supplementary file 1 [file healthcare-13-00371-s001.zip]

Archive with 1 entries (1 files):
- healthcare-3439953-supplementary.pdf
